# Supplementary material for: Associations Between PFAS Exposure and HPG Axis Hormones in U.S. Women
Source: Life (Basel). 2025 Dec 16;15(12):1923. doi: 10.3390/life15121923 (PMC12734433; doi:10.3390/life15121923)
Supplement: Supplementary file 1 [file life-15-01923-s001.zip]

Archive with 1 entries (1 files):
- life-3985171-supplementary.pdf
